# Supplementary material for: The impact of body mass index on short-term surgical outcomes after laparoscopic hepatectomy, a retrospective study
Source: BMC Anesthesiol. 2016 Jun 4;16:29. doi: 10.1186/s12871-016-0194-1 (PMC4893250; doi:10.1186/s12871-016-0194-1)
Supplement: Additional file 1: — Available data. (XLSX 107 kb) [file 12871_2016_194_MOESM1_ESM.xlsx]

## Sheet: 工作表1
病人姓名	年龄	性别	ASA分级	体重指数（BMI）		诊断	手术部位	手术时间	出血量	既往手术史	糖尿病	是否中转（Y/N）	中转开腹原因	并发症评级	术后并发症	术后住院d	输血	sepsis
樊小春	55	女	II级	38.2	良	肝内胆管结石	左外叶	110	100	否	否	N	否			5
梁陈竹	52	女	II级	37.3	良	肝内胆管结石	左外叶	575	600	否	否	Y	出血			6	是
朱兆顺	52	男	II级	36.9	恶	肝细胞性肝癌	肝段	110	600	否	否	Y	严重粘连			13
杨群燕	42	女	II级	33.3	恶	转移性肝癌	局部	120	100	是	否	N	否			6
赵玉仙	48	女	II级	33.1	良	肝内胆管结石	左半	205	400	是	否	N	否			10
华秋珍	47	女	II级	31.9	良	血管瘤	肝段	65	100	否	否	N	否			8
周贵兰	64	女	II级	30.8	良	血管瘤	左外叶	80	50	否	否	N	否			11
徐存于	45	男	II级	30.8	良	血管瘤	局部	155	50	否	否	N	否			4
江火全	65	男	III级	30.4	恶	肝细胞性肝癌	左外叶	190	1000	否	否	N	否			9
林初溅	29	男	II级	30.4	恶	肝细胞性肝癌	右后叶	135	240	否	否	Y	暴露困难			16
郑田法	45	男	I级	30.1	良	血管瘤	局部	95	140	否	否	N	否			4
李阿珍	62	女	II级	29.7	恶	转移性肝癌	左外叶	150	100	是	否	N	否			19
林彩娟	60	女	III级	29.6	恶	胆管细胞性肝癌	左外叶	160	1000	否	是	N	否			9
陶正江	47	男	II级	29.4	良	血管瘤	局部	45	10	否	否	N	否			4
徐红亮	38	男	II级	29.4	恶	肝细胞性肝癌	局部	60	50	否	否	N	否			3
张涌华	50	男	I级	29.4	良	血管瘤	局部	120	1000	否	否	Y	暴露困难			12	是
王银花	56	女	II级	28.7	良	肝血管平滑肌脂肪瘤	局部	70	50	否	否	N	否			5
王观甫	62	男	II级	28.7	良	肝肉瘤	左半	330	4500	是	否	Y	暴露困难			36	是
季冬玲	42	女	I级	28.4	良	肝内胆管结石	左外叶	160	900	否	否	N	否	2	胆漏	39
范顺业	47	男	I级	28.4	恶	肝细胞性肝癌	局部	70	100	否	否	N	否			5
杜玉梅	41	女	I级	28.2	良	血管瘤	左外叶	85	100	是	否	N	否			7
肖秀钰	40	女	II级	28.2	良	血管瘤	肝段	115	300	是	否	Y	暴露困难			11
于银球	54	女	II级	28.1	良	肝内胆管结石	左半	135	200	否	否	N	否	1	低钾血症	22
潘云龙	74	男	II级	28	良	血管瘤	局部	45	200	是	否	N	否			13
徐渭涨	45	男	I级	28	良	腺瘤	左外叶	330	500	否	否	Y	严重粘连			13
陈朝华	48	男	II级	27.8	良	肝内胆管结石	局部	120	60	否	否	N	否			9
潘新涛	31	男	I级	27.7	恶	肝细胞性肝癌	左外叶	60	100	是	否	N	否			9
张连英	58	女	II级	27.7	良	血管瘤	局部	100	50	否	否	N	否			7
朱月明	39	男	I级	27.7	良	血管瘤	局部	150	1000	否	否	Y	暴露困难	2	肺栓塞	18
吴洪康	57	男	II级	27.7	恶	肝细胞性肝癌	肝段	85	150	否	否	N	否			19
俞阿大	51	男	II级	27.6	良	肝内胆管结石	左半	290	800	是	否	N	否			10
张家华	71	男	I级	27.4	恶	肝细胞性肝癌	左外叶	120	500	是	否	N	否			5
张竞	31	女	I级	27.4	良	肝内胆管结石	左外叶	230	400	是	否	N	否			7
高锋	30	男	II级	27.4	良	肝囊肿	肝段	90	250	否	否	N	否			5
尤美兰	48	女	II级	27.3	良	血管瘤	左外叶	100	200	否	否	N	否			8
周雅琴	42	女	II级	27.3	良	肝内胆管结石	左半	160	400	否	否	N	否			9
夏叶松	60	男	I级	27.3	良	血管瘤	局部	230	600	是	否	N	否			7
尤美兰	49	女	II级	27.3	良	血管瘤	左外叶	100	200	否	否	N	否			7
楼赛君	36	女	II级	27.2	良	血管瘤	肝段	200	100	否	否	N	否			6
冯杏珍	62	女	II级	27.1	良	肝内胆管结石	左半	175	600	是	否	Y	严重粘连			16
张玉兰	71	女	II级	27.1	恶	肝细胞性肝癌	右后叶	135	100	否	否	Y	暴露困难			9
徐伟良	40	男	II级	27	良	血管瘤	局部	155	150	否	否	N	否			10
钱洪元	78	男	III级	26.9	恶	肝细胞性肝癌	肝段	60	100	是	否	N	否	2	术后输血	7	是
李叔宝	42	男	II级	26.9	良	血管瘤	局部	115	1500	否	否	N	否			9	是
沈爱珠	58	女	I级	26.9	良	血管瘤	肝段	95	800	否	否	N	否			8
夏国荣	64	男	II级	26.8	良	血管瘤	左外叶	65	100	否	否	N	否			4
陈先江	53	男	I级	26.7	恶	肝细胞性肝癌	局部	85	50	否	否	N	否			9
何夏芳	52	女	II级	26.7	良	血管瘤	局部	105	100	否	否	N	否			5
谢春娣	54	女	II级	26.7	良	肝内胆管结石	左外叶	365	600	否	否	N	否			6	是
吕国良	46	男	I级	26.7	良	血管瘤	左外叶	115	500	否	否	N	否			4
2372393	65	女	I级	26.7	良	左肝内胆管结石	左半	205	105	是	否	N	否	1	术后腹胀	16
施先明	56	男	II级	26.4	良	肝内胆管结石	左半	155	100	否	否	N	否			12
宋荣娟	43	女	I级	26.3	良	血管瘤	局部	105	300	是	否	N	否			5
方秋英	72	女	I级	26.2	良	肝内胆管结石	左半	195	300	否	否	Y	暴露困难			17
黄桂花	60	女	II级	26.2	良	局灶结节性增生	局部	350	4000	否	否	N	否	2	感染	29	是	sepsis
赵润环	56	女	II级	26.2	良	血管瘤	左外叶	415	2000	是	否	N	否			4	是
傅杏娟	55	女	II级	26.2	良	血管瘤	肝段	175	600	是	否	N	否			6	是
徐连平	43	男	I级	26.1	良	血管瘤	局部	125	200	否	否	N	否			5
施丽霞	61	女	II级	26.1	良	血管瘤	左外叶	180	250	否	否	N	否			27
周云苏	37	女	I级	26.1	良	血管瘤	局部	90	150	否	否	N	否			4
屠世炳	68	男	II级	26	良	肝内胆管结石	左半	220	500	是	否	N	否			6
郑彩英	49	女	II级	26	良	肝内胆管结石	左半	225	600	否	否	Y	严重粘连	2	切口感染 胆漏	16	是	sepsis
宁玉英	68	女	III级	26	恶	肝细胞性肝癌	左外叶	270	500	是	否	Y	严重粘连			13	是
赵关治	61	男	II级	26	良	囊腺瘤	左外叶	50	100	否	否	N	否			16
姚永根	49	男	II级	26	良	血管瘤	局部	135	300	是	否	N	否			7
金白汝	37	男	II级	26	良	局灶结节性增生	肝段	145	100	否	否	N	否			7
施海根	39	男	II级	25.9	良	肝内胆管结石	左半	140	500	否	否	N	否	2	感染	12		sepsis
史永金	48	男	I级	25.9	良	肝内胆管结石	左半	200	300	否	否	N	否	4	胆道感染、呼吸衰竭	14		sepsis
商佩仙	51	女	I级	25.8	良	肝内胆管结石	左半	265	400	否	否	Y	暴露困难			14	是
张江英	28	女	I级	25.8	良	肝内胆管结石	左外叶	85	100	否	否	N	否			7
马君	31	女	II级	25.7	良	肝内胆管结石	左半	285	300	是	否	N	否			11
张秀玉	40	女	II级	25.7	良	局灶结节性增生	左外叶	145	300	否	否	N	否			8
马信维	46	男	I级	25.6	良	肝内胆管结石	左半	205	200	否	否	N	否			9
赵志贤	43	男	II级	25.6	良	血管瘤	局部	75	10	否	否	N	否			4
郎慧霞	40	女	I级	25.6	良	血管瘤	左外叶	177	200	是	否	N	否			5
钱永明	38	男	I级	25.6	良	血管瘤	左半	135	300	否	否	N	否			6
周鸣钟	40	男	I级	25.5	良	血管瘤	左外叶	120	100	否	否	N	否			4
张爱法	65	男	I级	25.5	良	血管瘤	局部	60	200	否	否	N	否			5
张天木	71	男	I级	25.5	恶	肝细胞性肝癌	左外叶	135	350	否	否	N	否			10
朱小萍	45	女	II级	25.4	良	肝血管平滑肌脂肪瘤	肝段	160	200	否	否	N	否			7	是
林宇	57	女	II级	25.4	良	肝内胆管结石	左外叶	120	100	是	否	N	否			4
赵招凤	65	女	II级	25.4	良	肝内胆管结石	左半	200	300	是	否	N	否			16
胡莲琴	62	女	II级	25.4	良	肝内胆管结石	左外叶	375	150	否	否	N	否			9
胡瑞英	49	女	I级	25.4	良	肝内胆管结石	左半	200	600	否	否	Y	出血			12
於招仁	40	女	II级	25.4	良	肝内胆管结石	左半	160	200	是	否	N	否			8
吕亚萍	53	女	II级	25.4	恶	胆管细胞性肝癌	左半	250	500	否	否	N	否			9
蒋春生	50	男	I级	25.4	恶	肝细胞性肝癌	左半	225	500	否	否	N	否			2
995019	57	女	II级	25.4	良	左肝内胆管结石	左外叶	120	100	否	否	N	否			4
周爱花	52	女	II级	25.3	良	血管瘤	左外叶	85	300	否	是	N	否			11
江竹军	38	女	II级	25.3	良	肝内胆管结石	左外叶	255	460	是	否	N	否			24
俞锦根	70	男	II级	25.3	恶	转移性肝癌	局部	180	250	是	否	Y	暴露困难			14
李鸿耀	81	男	I级	25.3	恶	肝细胞性肝癌	局部	150	600	否	是	N	否			11
楼光乾	53	男	I级	25.3	恶	肝细胞性肝癌	肝段	190	400	否	否	Y	暴露困难			11	是
戚阿琴	47	女	I级	25.2	良	肝内胆管结石	左半	327	250	是	否	N	否			7
王蕊芳	36	女	I级	25.2	良	血管瘤	肝段	305	2000	否	否	N	否			3	是
陈连英	32	女	I级	25.2	良	肝内胆管结石	右半	300	2600	否	否	N	否			7	是
2733147	22	男	II级	25.1	良	左肝结节	左外叶	70	50	否	否	N	否			3
陈楚君一	22	男	I级	25.1	良	局灶结节性增生	左外叶	70	50	否	否	N	否			3
戴金芳	55	女	I级	25.1	恶	肝细胞性肝癌	局部	150	1500	是	否	Y	暴露困难			13	是
陈勇	56	女	II级	25.1	良	肝脓肿	左外叶	175	400	否	否	N	否			9
李建民	55	男	II级	25.1	恶	肝细胞性肝癌	左外叶	115	200	是	否	N	否			9
郁雪梅	53	女	II级	25	良	肝内胆管结石	左外叶	170	300	否	否	N	否			5
楼瑞荣	70	男	II级	25	良	坏死性肉芽肿	局部	60	100	否	否	N	否			5
王菊英	68	女	III级	25	良	肝内胆管结石	左半	185	200	否	否	N	否			15
黄捷音	58	女	II级	25	良	血管瘤	局部	50	50	是	否	N	否			5
金昌都	58	男	II级	24.9	恶	肝细胞性肝癌	右半	115	300	否	否	N	否	2	术后输血	11
何高华	56	男	II级	24.9	良	肝内胆管结石	左半	165	300	否	否	N	否			8
李鹏	44	男	I级	24.9	良	血管瘤	右后叶	125	1600	否	否	N	否			7
曹秋华	55	女	II级	24.9	良	肝内胆管结石	左半	195	300	否	否	N	否	2	感染	24
楼春凤	56	女	IV级	24.8	良	肝内胆管结石	左半	170	150	是	否	N	否			9
周丽华	31	女	II级	24.8	良	肝内胆管结石	左半	200	240	是	否	N	否			7
朱树焕	75	男	II级	24.8	恶	转移性肝癌	局部	355	1500	否	是	N	否			18	是
唐彰浩	64	男	II级	24.8	恶	肝细胞性肝癌	左半	155	350	否	否	N	否			16
龚姣娣	46	女	II级	24.8	恶	肝细胞性肝癌	左外叶	130	250	否	否	N	否			14
杨希滂	33	男	II级	24.8	良	血管瘤	肝段	35	10	否	否	N	否			4
祝月凤	50	女	II级	24.8	良	血管瘤	局部	40	50	否	否	N	否			3
瞿彩英	77	女	II级	24.7	良	肝脓肿	左外叶	168	150	否	否	N	否	3	肺部感染	6
严爱土	50	女	II级	24.7	良	肝内胆管结石	左外叶	245	300	否	否	N	否			8
裘水泉	65	男	II级	24.6	良	肝内胆管结石	左半	155	500	是	否	N	否			15
赵正夏	41	男	I级	24.6	良	血管瘤	局部	40	50	否	否	N	否			6
王国民	49	男	II级	24.6	良	肝内胆管结石	左半	135	2000	否	否	Y	严重粘连			10	是
王平娟	39	女	I级	24.6	良	肝内胆管结石	左外叶	150	180	是	否	N	否			6
朱先根	55	男	II级	24.6	良	血管瘤	左外叶	170	300	是	否	Y	出血			16	是
金松英	42	女	I级	24.5	良	肝内胆管结石	左外叶	155	100	是	否	N	否			9
欧阳肖华	45	男	II级	24.5	良	肝囊肿	肝段	115	100	否	否	N	否			6
丛树徽	52	男	II级	24.5	良	血管瘤	左外叶	90	100	是	否	N	否			8
任玉英	53	女	I级	24.5	恶	肝细胞性肝癌	局部	145	400	是	否	N	否			13
周文林	54	男	II级	24.4	恶	肝细胞性肝癌	局部	75	100	否	否	N	否			3
吴玉英	53	女	II级	24.4	良	皮样囊肿	局部	50	10	否	否	N	否			2
孙妙临	50	女	II级	24.4	良	血管瘤	局部	315	100	是	否	N	否			7
陈桂领	70	女	II级	24.4	良	血管瘤	左外叶	260	800	是	否	N	否			7	是
洪菊仙	62	女	II级	24.3	恶	转移性肝癌	尾状叶	160	200	是	否	Y	暴露困难			9
李云兰	26	女	II级	24.3	良	肝内胆管结石	左半	210	1000	否	否	Y	出血			12	是
赵丽华	47	女	II级	24.3	良	肝内胆管结石	左半	215	300	否	否	N	否			12
孙彩英	60	女	II级	24.3	良	肝内胆管结石	左外叶	215	300	是	否	N	否			8
胡云高	32	男	II级	24.3	良	肝血管平滑肌脂肪瘤	左外叶	95	200	否	否	N	否			5
许小玲	50	女	I级	24.3	良	血管瘤	肝段	80	500	否	否	N	否			4
1052412	48	男	II级	24.3	恶	肝细胞性肝癌	左外叶	75	200	否	是	N	否			8
2116203	66	女	III级	24.2	恶	转移性肝癌	肝V段	50	100	是	是	N	否			4
钱卫东	40	男	I级	24.2	良	血管瘤	肝段	195	600	否	否	N	否			7
王高斌	69	男	II级	24.2	恶	肝细胞性肝癌	左半	175	800	否	否	N	否			8
杜云良	39	男	II级	24.2	良	局灶性结节性增生	肝段	50	50	否	否	N	否			8
吕海彦	41	男	II级	24.2	恶	肝细胞性肝癌	肝段	220	500	否	否	Y	暴露困难		6	5	是
方育锡	63	男	II级	24.2	恶	转移性肝癌	局部	70	20	是	否	N	否			3
励雅芬	61	女	II级	24.2	良	肝内胆管结石	左外叶	195	200	否	否	N	否			10
范行运	72	男	II级	24.2	良	肝内胆管结石	左半	120	200	否	否	N	否			12
蒋壮华	46	男	II级	24.2	良	肝内胆管结石	左外叶	210	2000	否	否	Y	出血			13	是
应叶蝶	60	女	I级	24.2	良	肝内胆管结石	左外叶	145	300	否	否	N	否			7
高行水	58	男	I级	24.2	良	血管瘤	左外叶	95	150	否	否	N	否			9
伍秀莲	61	女	II级	24.1	良	血管瘤	尾状叶	199	800	是	否	N	否			13
王瑞清	60	女	II级	24.1	良	肝内胆管结石	左半	195	200	否	否	N	否			10
陈雪女	57	女	II级	24.1	良	肝内胆管结石	左外叶	120	250	否	否	N	否			30
金玉英	49	女	II级	24.1	良	肝内胆管结石	左半	145	300	否	否	N	否			24
吴长女	45	女	II级	24.1	良	肝内胆管结石	左半	180	200	是	否	N	否	2	术后 输血	9	是
沈校焕	60	男	II级	24.1	良	血管瘤	左外叶	90	50	是	否	N	否			12
吴素玲	45	女	II级	24.1	良	肝内胆管结石	左半	150	200	否	否	N	否			8
李亦军	54	男	I级	24.1	恶	肝细胞性肝癌	局部	165	200	否	否	N	否			15
戴桂香	58	女	I级	24.1	良	血管瘤	左外叶	180	2500	是	否	Y	出血			8	是
李洪娣	36	女	II级	24.1	恶	肝细胞性肝癌	局部	85	200	否	否	N	否			10	是
盛亚萍	40	女	I级	24	良	血管瘤	肝段	35	10	是	否	N	否			2
王秀潮	37	女	III级	24	恶	肝细胞性肝癌	局部	95	300	是	否	N	否			10
朱水幼	72	女	II级	24	恶	转移性肝癌	局部	210	200	是	否	N	否			23
阮金兰	40	女	II级	24	良	肝内胆管结石	左半	555	1000	是	否	N	否			36	是
陆小英	43	女	II级	24	良	肝内胆管结石	左半	135	300	否	否	N	否			14
沈建兰	48	女	II级	24	良	腺瘤	左外叶	100	100	是	否	N	否			7
毛绍富	72	女	II级	24	恶	腺癌	肝段	115	300	否	否	Y	暴露困难			15
葛雪英	60	女	II级	24	良	肝内胆管结石	左外叶	245	300	否	否	N	否			8
李金来	58	男	III级	24	恶	肝细胞性肝癌	右半	120	600	是	否	N	否			9
管钗妹	37	女	II级	23.9	良	血管瘤	左外叶	125	800	否	否	N	否			4
范乾丰	65	男	II级	23.9	恶	胆管细胞性肝癌	肝段	150	500	否	否	N	否			10
陆军	39	女	II级	23.9	良	肝内胆管结石	左半	505	1200	是	否	N	否			10	是
张美珍	48	女	II级	23.9	良	血管瘤	肝段	180	2100	是	否	Y	出血	3	重症感染	20	是	sepsis
周佰丰	42	男	I级	23.9	良	血管瘤	左外叶	150	1500	否	否	N	否			8	是
2837252	57	男	II级	23.9	良	左肝内胆管结石	左半	145	300	否	否	N	否			9
赵良东	72	男	II级	23.8	良	肝内胆管结石	左半	170	150	否	否	N	否			9
王轩春	54	男	II级	23.8	良	类癌	局部	110	200	是	否	Y	严重粘连			9
杨伟忠	52	男	II级	23.8	良	坏死性结节	局部	50	50	否	否	N	否			4
王桂花	42	女	I级	23.8	良	血管瘤	左外叶	145	300	否	否	N	否			6
张爱岳	68	女	II级	23.8	良	肝内胆管结石	左外叶	340	300	否	否	N	否			10		sepsis
赵水桥	64	男	II级	23.7	良	肝内胆管结石	左外叶	190	400	是	否	N	否			10
董一新	55	男	I级	23.7	良	血管瘤	左外叶	240	300	否	否	N	否			6
张凤娟	36	女	II级	23.7	良	肝内胆管结石	左半	210	280	否	否	N	否			7
卢小亮	39	女	I级	23.7	良	血管瘤	局部	75	100	否	否	N	否			4
沈秀军	43	女	I级	23.6	良	肝内胆管结石	左外叶	240	100	是	否	N	否			8
瞿抗美	56	女	II级	23.6	良	血管瘤	左外叶	115	500	是	否	N	否	2	肺梗	9
王冬妹	70	女	II级	23.6	良	肝内胆管结石	左半	80	200	是	否	N	否			11
戴凤媛	46	女	II级	23.6	良	肝内胆管结石	左半	250	360	否	否	N	否			9
张烈	71	女	II级	23.6	良	玻璃样变	左外叶	70	20	是	否	N	否			4
罗美花	41	女	II级	23.6	良	肝内胆管结石	左半	235	500	否	否	N	否	2	腹腔感染	24	sepsis
吴明	53	男	II级	23.6	良	血管瘤	肝段	100	1000	否	否	Y	暴露困难	2	肺栓塞 低钾血症	17
邵雪珍	55	女	II级	23.6	良	肝内胆管结石	左外叶	90	500	是	否	N	否			4
谢哲峰	34	男	I级	23.5	良	血管瘤	左半	120	500	否	否	N	否			8
俞长兴	58	男	III级	23.5	良	肝内胆管结石	左半	410	300	否	否	N	否			5
高德根	53	男	II级	23.5	良	肝内胆管结石	左半	140	200	否	否	N	否	1	腹部切口感染	14
邵勇	46	男	II级	23.5	恶	肝细胞性肝癌	局部	75	50	否	否	N	否			5
阎赛娥	43	女	II级	23.4	良	左肝血管瘤	左半肝	90	200	否	否	N	否			6
吴金龙	59	男	III级	23.4	良	神经内分泌癌	局部	30	10	否	否	N	否			3
金伏牛	63	男	II级	23.4	良	肝内胆管结石	左半	250	100	是	否	N	否			5
丁国华	39	女	I级	23.4	良	血管瘤	肝段	65	100	否	否	N	否			3
梅桂平	63	男	II级	23.4	恶	肝细胞性肝癌	肝段	165	400	否	是	N	否			8
金利娟	47	女	II级	23.4	良	腺瘤	局部	95	30	否	否	N	否			2
周丽萍	32	女	I级	23.4	良	局灶结节性增生	左外叶	100	100	否	否	N	否			6
傅晓君	32	女	II级	23.4	良	血管瘤	右半	185	1000	否	否	Y	暴露困难			10	是
陈银香	45	女	I级	23.4	良	血管瘤	局部	175	200	否	否	N	否			5
王金凤	50	女	II级	23.4	恶	肝细胞性肝癌	肝段	210	150	否	否	N	否			7
费娟芬	55	女	II级	23.4	良	血管瘤	左半	240	1000	否	否	N	否			11	是
戴杏仙	60	女	II级	23.4	良	肝内胆管结石	左半	275	300	否	否	N	否			12
奚彐基	73	男	II级	23.3	恶	肝细胞性肝癌	肝段	245	500	是	是	N	否	3	术后房颤 切口感染	22	是
冯柏木	60	男	II级	23.3	恶	肝细胞性肝癌	左外叶	85	300	否	否	N	否			4
陆文花	38	女	I级	23.3	良	肝内胆管结石	左外叶	305	800	否	否	Y	出血			11
江春领	55	女	II级	23.2	良	血管瘤	左外叶	135	700	否	否	N	否			5
袁如慧	54	女	II级	23.2	良	肝囊肿	左外叶	75	200	否	否	N	否			5
丁水凤	52	女	II级	23.2	良	血管瘤	肝段	75	1000	是	否	N	否	3	脾周血肿，盆腔积液	6	是
赵雪芬	51	女	II级	23.2	良	肝内胆管结石	左半	300	400	是	否	N	否	2	胆漏	8
汪雅芬	46	女	II级	23.2	良	肝内胆管结石	左半	215	200	否	否	N	否	3	腹腔 脓肿	8
何蓉美	42	女	II级	23.2	良	血管瘤	局部	85	1200	是	否	N	否			10	是
黄慰卿	67	女	II级	23.2	恶	转移性肝癌	局部	360	800	是	否	N	否			15	是
吕彩萍	36	女	II级	23.2	良	血管瘤	左外叶	85	100	是	否	N	否			5
张赛英	42	女	II级	23.2	良	脉管瘤	左外叶	45	30	是	否	N	否			4
朱冠华	67	男	II级	23.2	恶	肝细胞性肝癌	肝段	115	500	是	否	N	否			21
吕桂富	42	男	III级	23.2	恶	肝细胞性肝癌	左外叶	85	500	否	否	N	否			9
吴荣华	58	男	II级	23.2	良	肝囊肿	左外叶	340	500	否	否	N	否			4
陈朝清	55	男	II级	23.2	恶	肝细胞性肝癌	肝段	170	200	否	否	N	否			8
于德利	62	男	I级	23.2	良	肝内胆管结石	左外叶	185	600	否	否	N	否			7
沈爱芳	24	女	I级	23.2	良	肝内胆管结石	左外叶	190	800	否	否	N	否			8
祝春娟	46	女	II级	23.1	良	肝内胆管结石	左外叶	100	350	否	否	N	否			10
郑金奎	55	男	II级	23.1	良	肝内胆管结石	左半	235	300	否	否	N	否	1	低蛋白血症	14
郑水田	52	男	II级	23.1	良	肝内胆管结石	左半	220	100	否	否	N	否			14
姚月花	56	女	II级	23.1	良	肝内胆管结石	左外叶	325	200	否	否	N	否	1	切口感染	14		sepsis
丁晏	35	女	I级	23.1	良	血管瘤	左外叶	140	200	否	否	N	否			7
厉平栋	65	男	III级	23.1	良	玻璃样变	肝段	155	800	是	否	N	否			9
方景初	70	男	II级	23.1	恶	肝细胞性肝癌	局部	75	100	否	否	N	否			5
孙静	34	女	I级	23.1	良	局灶性结节性增生	肝段	110	50	否	否	N	否			4
马明园	55	女	II级	23	良	血管瘤	肝段	125	500	是	否	N	否			14
夏玲娣	54	女	II级	23	良	左肝内胆管结石	左外叶	140	1000	否	否	N	否			10
戴杏仙	60	女	II级	23	恶	腺癌	左半	275	300	否	是	N	否			23
施金华	44	男	II级	23	恶	转移性肝癌	左外叶	50	50	是	否	N	否			13
周根元	70	男	II级	23	恶	肝细胞性肝癌	局部	125	2000	否	否	N	否	3	腹腔感染	26	是
陈金月	52	女	II级	23	良	血管瘤	左半	135	50	否	否	N	否			4
赵鄂	66	男	II级	23	恶	肝细胞性肝癌	肝段	145	400	否	否	N	否			16
柴菊华	39	女	II级	23	良	血管瘤	左外叶	115	200	否	否	N	否			6
章欢敏	38	女	I级	23	良	血管瘤	左外叶	180	100	是	否	N	否			7
左林萍	49	男	II级	23	恶	肝细胞性肝癌	局部	67	50	否	是	N	否			4
陈文根	52	男	III级	23	良	肝内胆管结石	左外叶	290	800	否	否	N	否	1	切口感染	9
周顶贵	54	男	II级	22.9	良	血管瘤	左半	160	1150	是	否	Y	出血	3	腹腔积液穿刺	12	是
徐水珍	67	女	II级	22.9	恶	腺癌	左半	154	200	是	否	N	否			5
童守玉	63	男	II级	22.9	恶	肝细胞性肝癌	左半	135	800	否	否	Y	暴露困难			17
朱福清	45	男	II级	22.9	恶	肝细胞性肝癌	肝段	105	100	否	否	N	否			3
顾亚梅	55	女	II级	22.9	恶	肝细胞性肝癌	右半	800	600	否	否	Y	严重粘连			11	是
赵水娟	60	女	II级	22.9	恶	胆管细胞性肝癌	左半	150	1000	否	否	Y	暴露困难			13	是
蒋鸿章	76	男	II级	22.9	恶	肝细胞性肝癌	右半	165	5000	否	否	Y	暴露困难	2	感染、肝性脑病	15	是	sepsis
蔡二姐	78	女	II级	22.9	良	肝内胆管结石	左半	185	200	是	否	N	否	1	低蛋白血症	9
陈青法	57	男	II级	22.9	恶	肝细胞性肝癌	左半	165	1500	否	否	Y	出血			13	是
王柏正	65	男	II级	22.9	良	血管瘤	局部	45	50	是	否	N	否			6
高金仙	43	女	II级	22.9	恶	转移性肝癌	局部	95	300	是	否	N	否			10
林小娇	62	女	II级	22.9	良	肝内胆管结石	左外叶	175	100	否	是	N	否			8
廖林芳	30	女	II级	22.9	良	血管瘤	局部	125	1000	否	否	N	否			8	是
陈云君	49	女	I级	22.9	良	肝内胆管结石	左半	190	500	是	是	N	否			15
宣云宝	61	男	III级	22.9	恶	胆管细胞性肝癌	左半	355	500	是	否	Y	无法达到肿瘤切缘	4	腹腔真菌感染、败血症、呼吸衰竭	21
沈子顺	62	男	I级	22.9	良	肝内胆管结石	左外叶	170	100	否	否	N	否			7
冯国民	40	男	II级	22.9	良	血管瘤	局部	190	400	否	否	N	否			4
陈彬	75	女	III级	22.8	良	囊腺瘤	左半	130	100	否	否	N	否			8
陈金平	41	女	I级	22.8	良	血管瘤	局部	180	300	是	否	N	否			6
蔡李洋	25	男	I级	22.8	良	肝内胆管结石	左外叶	245	200	否	否	N	否			8
王彩凤	64	女	II级	22.8	良	肝内胆管结石	左半	105	350	否	否	N	否			13
沈金德	53	男	III级	22.8	良	肝内胆管结石	左外叶	150	400	是	否	N	否			14
梁暑方	18	女	I级	22.7	良	血管瘤	左外叶	240	200	否	是	N	否			8
黄爱花	62	女	II级	22.7	良	肝内胆管结石	左外叶	160	300	否	否	N	否			11	是
赵菊笑	53	女	II级	22.7	良	肝内胆管结石	左外叶	260	300	否	否	N	否			9		sepsis
詹金元	57	男	III级	22.7	恶	胆管细胞性肝癌	肝段	265	1000	否	否	N	否			11
冯婷婷	43	女	I级	22.7	良	血管瘤	左外叶	175	700	否	否	N	否	2	腹腔感染	5
陈琴华	51	女	II级	22.6	良	肝内胆管结石	左半	155	400	否	否	N	否			3
叶信京	48	男	I级	22.6	良	血管瘤	局部	70	50	否	否	N	否			4
范凤梧	80	女	III级	22.6	恶	肝细胞性肝癌	肝段	135	1000	是	是	Y	出血			27	是
张炳泉	55	男	I级	22.6	良	血管瘤	局部	135	300	否	否	N	否			5
范丽娟	52	女	I级	22.6	良	血管瘤	局部	75	20	是	否	N	否			3
戚永华	39	男	I级	22.5	良	肝内胆管结石	左外叶	215	200	否	否	N	否			5
陈桂雀	56	男	II级	22.5	良	肝内胆管结石	左半	130	200	否	否	N	否			8
杨文先	56	男	I级	22.5	良	血管瘤	肝段	205	3000	否	否	N	否			9	是
张四九	56	男	II级	22.5	良	肝内胆管结石	左半	270	600	否	否	N	否	2	腹腔感染	13	是
童大火	48	男	II级	22.5	良	血管瘤	左半	230	3500	否	否	Y	暴露困难			9	是
金卫国	33	男	I级	22.5	良	肝内胆管结石	左半叶	185	300	否	否	N	否			8
刘丽华	46	女	II级	22.5	良	血管瘤	左外叶	140	500	否	是	N	否			12
朱理	59	女	II级	22.4	良	肝脓肿	左外叶	225	400	否	否	N	否			10
周立新	52	男	I级	22.4	恶	转移性肝癌	局部	360	600	否	否	Y	暴露困难			12	是
贾克东	43	男	II级	22.4	良	血管瘤	局部	110	50	否	否	N	否			6
柯少弟	48	男	II级	22.4	恶	肝细胞性肝癌	肝段	85	200	否	否	N	否			14	是
茹兴昌	50	男	II级	22.4	良	血管瘤	肝段	225	500	否	否	N	否			6
何旭平	46	男	I级	22.4	良	血管瘤	局部	25	20	否	否	N	否			3
付爱缓	35	女	II级	22.4	良	血管瘤	左外叶	105	20	是	否	N	否			5
郭良法	63	男	II级	22.4	恶	肝细胞性肝癌	左外叶	95	400	否	否	N	否			14
邱永合	69	男	II级	22.4	恶	肝细胞性肝癌	肝段	385	2500	否	否	Y	出血			16	是
杨显之	56	男	II级	22.4	恶	肝细胞性肝癌	肝段	100	150	否	否	N	否			6
徐荣祥	58	男	II级	22.4	恶	肝细胞性肝癌	肝段	95	400	是	否	N	否			7
赵勇	48	男	II级	22.3	恶	肝细胞性肝癌	右半	110	100	否	否	N	否			5
钟菊美	52	女	II级	22.3	良	血管瘤	左外叶	135	100	否	否	N	否			7
张薇娜	51	女	II级	22.3	良	血管瘤	左外叶	215	600	否	否	N	否			8	是
陈肖	33	女	I级	22.3	良	血管瘤	左外叶	155	200	否	否	N	否	3	出血	8
钱水利	39	女	I级	22.3	良	血管瘤	局部	180	600	是	否	N	否	2	感染	8		sepsis
王炬炳	24	男	I级	22.3	良	局灶结节性增生	左半	150	100	否	否	N	否			7
朱玉仙	48	女	II级	22.3	良	肝内胆管结石	左外叶	190	600	否	否	N	否			9
陈枫	14	女	I级	22.3	良	局灶结节性增生	左外叶	120	50	否	否	N	否			7
王梅竹	77	女	II级	22.2	恶	肝细胞性肝癌	左外叶	170	300	否	否	N	否			13
张敏娟	37	女	II级	22.2	良	肝内胆管结石	左外叶	165	200	是	否	N	否			7
潘小方	55	男	II级	22.2	良	肝内胆管结石	左半	230	800	否	否	Y	严重粘连	3	胆漏 腹水 腹腔感染	20		sepsis
丁爱南	58	女	II级	22.2	良	肝内胆管结石	左半	145	150	是	否	N	否			17
邱淑贞	62	女	II级	22.2	良	肝内胆管结石	左外叶	135	150	否	否	Y	严重粘连			11
吴水娥	46	女	II级	22.2	良	肝内胆管结石	右半	205	1200	否	否	Y	严重粘连			14	是
许玉昌	39	男	II级	22.1	恶	肝细胞性肝癌	局部	120	100	否	否	N	否			12
丁从桂	79	女	II级	22.1	良	肝内胆管结石	左半	180	600	否	否	N	否			6
樊丽梅	40	女	II级	22.1	良	肝内胆管结石	左半	360	400	否	否	N	否			9
戚元海	49	男	II级	22.1	良	肝内胆管结石	左外叶	225	400	否	否	N	否			15
缪彦树	51	男	II级	22.1	恶	肝细胞性肝癌	局部	170	350	是	否	N	否	2	出血	18
楼力峰	36	男	II级	22.1	良	局灶结节性增生	左外叶	190	1000	是	否	N	否			8
徐仁花	53	女	I级	22.1	良	肝内胆管结石	左半	395	200	否	否	N	否			5
柯尚永	54	男	I级	22	良	肝内胆管结石	左外叶	270	300	是	否	N	否			5	是
应伟斌	46	男	III级	22	恶	转移性肝癌	尾状叶	380	200	否	否	N	否			16	是
徐翠文	42	女	II级	22	良	血管瘤	左半	240	1000	否	否	N	否			8
万桂花	53	女	I级	22	良	肝内胆管结石	左半	125	200	是	否	N	否			9
谢洪根	48	男	II级	22	良	肝内胆管结石	左外叶	120	200	否	否	N	否			12
吕志荣	76	男	II级	22	良	血管瘤	局部	56	50	是	否	N	否			13
徐宝英	67	女	III级	22	恶	肝细胞性肝癌	肝段	170	150	是	否	N	否			17
钱杭军	47	男	II级	22	良	血管瘤	局部	170	300	是	否	N	否			4
刘胜利	43	男	II级	22	良	血管瘤	左外叶	310	500	否	否	N	否			4
胡国良	54	男	II级	21.9	恶	肝细胞性肝癌	肝段	50	20	是	否	N	否			8
蔡水仙	59	女	II级	21.9	良	肝内胆管结石	左半	480	150	否	否	N	否			11
俞金英	59	女	II级	21.9	良	囊腺瘤	左外叶	185	1200	否	否	Y	严重粘连	1	低蛋白血症	9	是
盛杏花	63	女	II级	21.9	恶	肝细胞性肝癌	左半	275	800	否	否	N	否			16
郭凤玉	92	女	II级	21.9	良	肝内胆管结石	左外叶	480	800	是	否	N	否			25	是
徐凤珍	44	女	I级	21.9	良	局灶结节性增生	局部	100	100	否	否	N	否			10
骆光林	42	男	II级	21.9	良	血管瘤	右后叶	165	300	否	否	N	否			8
齐静	26	女	II级	21.8	良	局灶结节性增生	左外叶	53	50	否	否	N	否			3
李龙凤	44	女	II级	21.8	良	肝内胆管结石	左半	165	100	否	否	N	否			14
陈秀美	45	女	II级	21.8	恶	肝细胞性肝癌	局部	105	200	是	否	N	否			13
2696135	69	男	II级	21.8	恶	肝细胞性肝癌	肝段	40	50	是	否	N	否
梁美琴	37	女	I级	21.8	良	血管瘤	右半	170	500	否	否	N	否	2	腹腔感染	6
2680015	23	男	I级	21.7	良	左肝脓肿	左外叶	99	150	否	否	N	否			5
陈小明	44	男	II级	21.7	良	血管瘤	局部	120	150	是	否	N	否			6
李敏言	34	女	I级	21.7	良	血管瘤	局部	40	30	是	否	N	否			5
郑云法	67	男	II级	21.7	良	肝内胆管结石	左半	260	1000	否	否	Y	出血	2	腹胀	25	是
王彩香	49	女	II级	21.7	良	肝内胆管结石	左半	165	300	否	否	N	否	2	尿路感染	7
林春花	57	女	II级	21.7	良	肝内胆管结石	左半	360	200	否	否	N	否			7
王志良	44	男	II级	21.7	良	肝内胆管结石	左半	300	300	否	否	N	否			18
顾阿连	70	男	III级	21.7	恶	肝细胞性肝癌	右半	270	4500	否	否	Y	严重粘连			18	是
杨华荣	23	男	I级	21.7	恶	肝细胞性肝癌	局部	155	100	是	否	N	否			11
2863268	52	男	II级	21.6	良	肝脏血管瘤	左半肝	100	100	否	否	N	否			4
2699768	50	女	II级	21.6	良	右肝血管瘤	肝段	100	500	否	否	N	是			8
杨建法	44	男	II级	21.6	恶	肝细胞性肝癌	局部	105	250	是	否	N	否			7
陈岳荣	57	男	II级	21.6	恶	转移性肝癌	肝段	185	600	是	否	N	否			8	是
尹翠英	38	女	II级	21.6	良	肝内胆管结石	左半	200	1100	否	否	N	否			8	是
陈优娟	56	女	I级	21.6	良	肝内胆管结石	左外叶	335	500	是	否	N	否			5
袁妨子	53	女	II级	21.5	恶	转移性肝癌	局部	135	500	是	否	N	否			10
傅国英	52	女	II级	21.5	良	肝内胆管结石	左半	185	800	否	否	N	否			6
邵玉芽	59	女	II级	21.5	良	肝内胆管结石	左半	140	400	是	否	N	否	2	感染	14
杨妙能	54	女	II级	21.5	良	肝内胆管结石	左半	210	200	否	否	N	否			9
朱寿富	54	男	II级	21.5	良	血管瘤	局部	95	900	是	否	N	否			7		sepsis
钟美华	52	女	II级	21.5	良	肝内胆管结石	左半	265	300	否	否	N	否			20
王如华	46	男	II级	21.5	良	肝内胆管结石	左外叶	145	2500	否	否	N	否			7	是
王菊娣	40	女	I级	21.5	良	血管瘤	左外叶	95	200	否	否	N	否			5
林胜柳	47	女	I级	21.5	良	血管瘤	局部	70	100	否	否	N	否			4
葛庆省	50	男	I级	21.5	良	血管瘤	左外叶	100	200	否	否	N	否			4
王玉招	48	女	I级	21.5	良	血管瘤	肝段	150	400	是	否	N	否			6
汪水义	48	男	II级	21.4	恶	肝细胞性肝癌	尾状叶	170	100	否	否	N	否			9
张灵肖	44	女	II级	21.4	良	肝内胆管结石	尾状叶	190	700	否	否	Y	出血			17
王裕清	49	男	II级	21.4	良	肝内胆管结石	左半	150	150	否	是	N	否			9
单阿法	72	男	II级	21.4	良	血管瘤	左半	145	250	否	否	N	否			10
张菊芸	54	女	II级	21.4	良	肝内胆管结石	左外叶	120	200	是	否	N	否			14
徐洪娟	31	女	I级	21.4	良	肝内胆管结石	左外叶	210	700	否	否	N	否			6
刘建富	38	男	II级	21.3	良	肉芽肿	右半	79	30	否	否	N	否			6
黄明达	56	男	II级	21.3	良	肝内胆管结石	右半	215	800	否	否	N	否			11
董淑芬	33	女	II级	21.3	良	肝内胆管结石	左外叶	305	600	是	否	N	否			10	是
赵敏知	62	男	II级	21.3	良	血管瘤	局部	90	100	是	否	N	否			9
石志传	72	男	II级	21.3	恶	转移性肝癌	局部	275	50	否	否	N	否			6
徐国良	47	男	II级	21.3	良	肉芽肿	局部	95	150	否	否	N	否			6
吴红	39	女	II级	21.3	恶	转移性肝癌	左外叶	155	400	是	否	N	否			7
李尚群	65	男	II级	21.3	恶	肝细胞性肝癌	局部	85	800	是	否	N	否			14
鲍于林	77	男	II级	21.2	良	肝内胆管结石	左外叶	198	500	否	否	Y	暴露困难			9
夏传珠	40	男	I级	21.1	良	肝内胆管结石	左外叶	285	200	是	否	N	否			13
吴菊秀	67	女	I级	21.1	良	肝内胆管结石	左半	260	300	否	否	N	否	2	感染	14		sepsis
杨玉花	60	女	II级	21	良	血管瘤	左外叶	250	600	否	否	N	否			6
蒋壬彪	72	男	I级	21	良	血管瘤	局部	110	30	否	否	N	否			4
夏利文	59	女	II级	21	良	血管瘤	局部	140	50	否	否	Y	暴露困难			10
邵香娥	67	女	III级	21	恶	肝细胞性肝癌	左外叶	120	20	否	否	N	否			16
杨建萍	43	女	I级	21	良	肝血管平滑肌脂肪瘤	左外叶	185	2000	否	否	N	否			8	是
朱来法	68	男	II级	20.9	良	肝内胆管结石	左半	60	400	否	否	N	否			23
丁吾昌	62	男	I级	20.9	恶	肝细胞性肝癌	左外叶	100	150	否	否	N	否			11
杨利青	66	女	II级	20.8	良	左肝内胆管结石	左半	110	200	否	否	N	否			3
傅美琴	54	女	I级	20.8	良	肝内胆管结石	左半	430	300	是	否	Y	暴露困难			13
陈招兰	59	女	II级	20.8	良	肝内胆管结石	左半	220	150	是	否	N	否	2	胆漏	19
方焕彪	61	男	II级	20.8	良	肝内胆管结石	左半	290	300	是	否	N	否	2	感染	13		sepsis
金海凤	32	女	I级	20.8	良	血管瘤	肝段	75	400	是	否	N	否	2	感染	6		sepsis
马菊芬	54	女	II级	20.8	良	血管瘤	左外叶	60	50	是	否	N	否			9
王天阳	34	女	II级	20.8	良	局灶结节性增生	左外叶	130	100	是	否	N	否			8
俞建花	38	女	II级	20.7	良	肝内胆管结石	左半	145	200	否	否	N	否			8
王汉定	63	男	II级	20.7	恶	肝细胞性肝癌	肝段	200	1000	否	否	N	否			7	是
金洁	28	女	II级	20.7	良	局灶结节性增生	左外叶	70	50	是	否	N	否			5
章福良	56	男	II级	20.7	良	肝内胆管结石	左外叶	245	300	是	否	Y	严重粘连	2	感染	47
陈海珍	59	女	II级	20.7	良	肝内胆管结石	左半	130	120	否	否	N	否			10
单志春	71	男	I级	20.7	良	血管瘤	局部	40	20	否	否	N	否			4
黄锡芳	64	女	II级	20.7	良	肝内胆管结石	左外叶	145	300	否	否	N	否			9
周云龙	66	男	II级	20.7	恶	肝细胞性肝癌	左外叶	70	100	否	否	N	否			35
徐正成	33	男	II级	20.7	恶	肝细胞性肝癌	局部	125	200	否	否	N	否			7
吴敏	47	男	II级	20.6	恶	肝细胞性肝癌	左外叶	75	200	否	否	N	否			14
林文琴	54	女	I级	20.6	良	血管瘤	局部	83	200	否	否	N	否			4
汪水花	51	女	II级	20.6	良	血管瘤	局部	135	100	是	否	N	否			6
陈诗昕	38	女	I级	20.6	良	局灶结节性增生	局部	55	100	是	否	N	否			5
陈芳芳	35	女	I级	20.5	良	血管瘤	左外叶	75	200	是	否	N	否			3
章永江	48	男	II级	20.5	良	血管瘤	左外叶	90	300	是	否	N	否			6
楼少华	54	女	II级	20.5	良	血管瘤	局部	90	20	否	否	N	否			3
蔡水安	51	男	I级	20.5	良	肝内胆管结石	左半	190	150	否	否	N	否	2	胆瘘	11
何惠英	65	女	I级	20.4	良	血管瘤	左外叶	100	200	否	否	N	否			8
孙绍灼	63	男	II级	20.4	恶	腺癌	右半	140	150	否	否	N	否	2	出血	11	是
黄开祥	62	男	II级	20.4	良	血管瘤	左外叶	130	100	否	否	N	否	3	术后腹腔积液，予以穿刺引流	13
张秀丽	39	女	II级	20.4	良	肝内胆管结石	左外叶	85	300	否	否	N	否			3
刘秋霞	53	女	II级	20.4	良	血管瘤	肝段	150	600	是	否	N	否			8
钱金根	52	男	II级	20.4	恶	肝细胞性肝癌	局部	260	600	否	否	N	否			14
王建利	41	女	I级	20.4	恶	胆管细胞性肝癌	局部	135	20	否	否	N	否	3	切口二期缝合	18
曹玉仙	57	女	III级	20.4	良	左肝内胆管结石	左外叶	175	300	否	否	N	否		术前有胆源行胰腺炎，化脓性休克	7
缪小英	54	女	II级	20.39	良	肝内胆管结石	左半	250	300	否	否	N	否	2	胆管炎	12
王义钟	49	男	II级	20.3	良	肝细胞性肝癌	局部	210	400	否	否	N	否			14
唐香友	60	男	II级	20.3	良	腺瘤	左半	205	200	是	否	N	否	3	胸腔积液	14
陶海运	63	男	II级	20.3	恶	腺癌	局部	70	100	是	否	N	否			6
吴恩花	52	女	I级	20.3	良	血管瘤	左外叶	100	400	否	是	N	否			6
王桂花	58	女	II级	20.3	良	肝内胆管结石	左半	165	500	否	否	N	否			7
徐叶青	51	女	II级	20.3	良	血管瘤	肝段	130	600	否	否	N	否			22
汪国兴	23	男	II级	20.3	恶	肝细胞性肝癌	右半	390	2000	否	否	Y	严重粘连			14	是
胡开和	55	男	II级	20.3	恶	肝细胞性肝癌	左半	175	324	否	否	N	否			9
沈金娥	42	女	II级	20.1	恶	肝内胆管结石	左半	270	400	是	否	N	否			14
高延根	70	男	III级	20.1	恶	肝细胞性肝癌	肝段	100	350	否	否	N	否			8
陶汉平	42	男	II级	20.1	良	局灶结节性增生	肝段	185	800	否	否	N	否			13
沈香娥	64	女	II级	20	良	血管瘤	右半	190	2000	否	否	N	否			21	是
尤荣正	51	男	II级	20	良	左肝内胆管结石	左半	210	150	否	否	N	否			4
李时韵	56	女	II级	20	良	肝内胆管结石	左半	175	200	否	否	N	否			5
朱凤珍	46	女	I级	20	良	肝内胆管结石	左外叶	140	200	是	否	N	否			4
刘爱玉	53	女	II级	19.9	良	肝内胆管结石	左半	232	800	否	否	Y	严重粘连			8	是
张淑友	63	男	II级	19.9	良	坏死性结节	左外叶	90	200	否	否	N	否			5
苏耕初	39	男	II级	19.9	良	局灶结节性增生	局部	95	150	否	否	N	否			6
吴卫波	35	男	I级	19.9	良	血管瘤	肝段	165	500	否	否	N	否			5
李金海	65	男	II级	19.9	恶	肝细胞性肝癌	左外叶	200	200	否	否	N	否			17
曹玉仙	57	女	II级	19.8	良	肝内胆管结石	左外叶	165	300	否	否	N	否			17
俞秀增	53	女	II级	19.8	良	肝内胆管结石	左半	230	250	否	否	N	否			15
袁波	35	女	II级	19.8	良	脂肪瘤	肝段	60	50	是	否	N	否			4
上官阳生	60	男	III级	19.8	恶	肝细胞性肝癌	肝段	170	1000	否	否	N	否			7	是
王芬英	54	女	I级	19.7	良	血管瘤	肝段	130	350	否	否	Y	暴露困难			7
蔡慧慧	25	女	II级	19.7	良	血管瘤	左外叶	120	500	否	否	N	否			8
刘爱玉	52	女	II级	19.7	良	肝内胆管结石	左半+尾状叶	230	800	否	是	N	否			18
徐兰英	65	女	I级	19.7	恶	腺癌	左外叶	120	50	否	否	N	否	2	感染	10		sepsis
黄庆财	36	男	II级	19.6	良	血管瘤	局部	70	200	否	否	N	否			16
张大宝	59	男	II级	19.6	良	肝内胆管结石	左半	145	200	否	否	N	否			13
丁晓玲	37	女	II级	19.6	良	肝内胆管结石	左半	330	300	否	否	N	否			6
潘忠强	16	男	I级	19.6	良	局灶结节性增生	左外叶	85	100	否	否	N	否			7
林安清	58	男	II级	19.6	恶	胆管细胞性肝癌	肝段	70	50	否	否	N	否			7
戚咬根	46	男	I级	19.6	良	血管瘤	局部	65	10	否	否	N	否			3
樊茶妹	59	女	I级	19.6	恶	腺癌	左半	240	800	否	否	N	否			12
王小云	54	女	II级	19.5	良	血管瘤	右半	145	2500	是	否	N	否			6	是
江正明	44	男	II级	19.5	良	血管瘤	左半	160	3500	否	否	N	否			7	是
陈友松	36	女	II级	19.5	良	血管瘤	局部	55	100	否	否	Y	暴露困难			15
范香梭	63	女	II级	19.5	恶	肝细胞性肝癌	肝段	270	100	是	否	Y	暴露困难			13
陈绍炮	74	男	II级	19.5	恶	肝细胞性肝癌	肝段	185	400	否	否	N	否			11
陈雪清	38	女	I级	19.5	恶	肝细胞性肝癌	肝段	245	800	否	否	N	否			14
朱丽霞	40	女	I级	19.5	良	血管瘤	局部	165	500	否	否	N	否			8
洪恒全	73	男	II级	19.5	恶	肝细胞性肝癌	肝段	135	1000	否	否	N	否			15		sepsis
陈崇芬	40	女	II级	19.5	良	肝内胆管结石	左半	200	500	是	否	N	否			10
王梦	24	男	II级	19.3	恶	肝细胞性肝癌	肝段	425	2000	否	否	N	否			6
任冬梅	33	女	I级	19.3	良	肝内胆管结石	左外叶	305	600	是	否	N	否			10	是
贾海土	42	男	II级	19.3	良	肝内胆管结石	左半	140	200	是	否	N	否			10
孙恩福	66	男	II级	19.2	良	肝脓肿	局部	235	800	否	否	N	否			13	是
周霞亭	20	女	I级	19.2	恶	肝细胞性肝癌	左外叶	180	1000	否	否	N	否			9	是
何满珠	40	女	II级	19.2	良	血管瘤	局部	70	150	否	否	N	否			3
1519929	67	男	II级	19.1	良	caroli's病	左外叶	195	200	否	否	N	否			7
朱丽娟	42	女	II级	19.1	良	血管瘤	尾状叶	125	700	是	否	N	否	现有结果仅二例		6	是
胡菊英	60	女	II级	19.1	良	肝内胆管结石	左外叶	125	200	否	否	N	否	1	胸腔积液	10
袁晓云	44	女	I级	19.1	良	血管瘤	局部	180	800	否	否	N	否			5
黄秀英	40	女	II级	19.1	良	肝内胆管结石	左外叶	100	100	是	否	N	否	1	肝周积液	13
盛国清	62	男	II级	19.1	恶	肝细胞性肝癌	肝段	135	2000	否	否	N	否			17	是
周素凤	50	女	II级	19.1	良	血管瘤	肝段	110	900	否	否	Y	暴露困难			7
董锡姑	56	女	II级	19.1	恶	腺癌	左外叶	100	300	否	否	N	否			6
吕佰庆	67	男	I级	19	良	肝内胆管结石	左半	320	300	是	否	N	否			7
项阿虎	57	男	II级	19	良	血管瘤	右半	170	3000	否	否	Y	严重粘连			12	是
付水玉	44	女	II级	19	良	肝内胆管结石	左半	180	100	是	否	N	否	2	感染	15
金莲子	66	女	I级	19	良	肝囊肿	局部	130	20	否	否	N	否			5
王菊青	40	女	II级	18.9	良	肝内胆管结石	左半	175	500	否	否	Y	出血			12
高志文	41	女	II级	18.9	良	血管瘤	左外叶	120	600	是	否	N	否			8
何强	34	男	I级	18.9	良	坏死性肉芽肿	局部	335	50	否	否	N	否			7
俞静静	34	女	II级	18.9	恶	腺癌	左外叶	80	400	否	否	N	否			5
沈国春	50	男	II级	18.8	良	肝内胆管结石	左外叶	130	200	否	否	N	否			62
邵惠莲	54	女	II级	18.8	良	血管瘤	左外叶	125	150	否	否	N	否			9
2861625	35	女	II级	18.8	良	左肝内胆管结石＋右肝血管瘤	左外叶	170	1000	剖	否	N	否			10	是
胡梅花	49	女	I级	18.7	恶	胆管细胞性肝癌	局部	230	300	否	否	N	否			12
钟邦华	58	男	II级	18.7	恶	肝细胞性肝癌	局部	120	600	是	否	N	否			13
金允协	83	男	III级	18.5	恶	肝细胞性肝癌	右半	105	800	否	否	N	否			14	是
赵宝央	47	女	II级	18.5	良	肝内胆管结石	左半	250	800	是	否	Y	严重粘连			8	是
王铂顺	42	男	II级	18.4	良	肝内胆管结石	左半	440	500	否	否	N	否			9	是
贾玉彬	51	男	III级	18.4	恶	转移性肝癌	肝段	105	300	是	否	N	否			8
胡忠正	61	男	II级	18.4	恶	肝细胞性肝癌	左外叶	80	300	是	否	N	否	2	腹水	14
徐江宁	39	男	II级	18.4	恶	肝细胞性肝癌	局部	55	200	否	否	N	否			9
余海珠	67	女	II级	18.2	良	肝内胆管结石	左半	210	400	否	否	N	否			7
崔应霞	26	女	I级	18.2	良	肝内胆管结石	左半	290	500	否	否	Y	暴露困难			7
洪冬月	46	女	I级	18.2	良	肝内胆管结石	左外叶	250	150	是	否	N	否			8
曹凤珍	66	女	II级	18.2	良	肝内胆管结石	左外叶	310	300	否	否	N	否			7
朱惠亚	53	女	II级	18.2	良	局灶结节性增生	局部	52	20	否	否	N	否			8
崔大为	34	女	II级	18.1	良	血管瘤	左半	90	300	否	否	N	否			7
王薇	28	女	II级	18.1	良	局灶结节性增生	局部	70	30	是	否	N	否			6
崔大为	35	女	I级	18.1	良	血管瘤	左半+尾状叶	90	300	否	否	N	否			7
赵剑英	45	女	II级	18	良	肝内胆管结石	左外叶	185	100	是	否	N	否			8
沈凯	20	男	I级	18	良	出血性梗死	左外叶	80	20	否	否	N	否			7
张立江	61	男	II级	17.9	恶	肝细胞性肝癌	左外叶	100	120	否	是	N	否	2	房颤	9
王引娣	62	女	II级	17.8	良	血管瘤	左外叶	50	100	是	否	N	否			4
陈引娣	68	女	I级	17.8	良	肝内胆管结石	左外叶	445	200	是	否	N	否	2	胰瘘，胆瘘	16	是	sepsis
张名钱	57	男	III级	17.8	恶	肝细胞性肝癌	局部	147	1000	是	否	N	否			8
秦晓梅	40	女	I级	17.7	良	肝内胆管结石	左外叶	155	600	是	否	N	否	1	胆瘘	11
曹美英	57	女	II级	17.6	良	血管瘤	左外叶	50	100	否	否	N	否			4
陈雅连	49	女	II级	17.6	良	肝内胆管结石	左半	130	700	否	否	Y	出血			12	是
刘璇璇	29	女	II级	17.6	良	肝血管瘤	肝段	120	200	否	否	N	否	1	术后感染	5
杨传妹	41	女	II级	17.5	良	肝内胆管结石	左外叶	200	200	是	否	N	否			7
茅荣根	47	男	II级	17.5	良	血管瘤	左外叶	65	400	否	否	N	否			8
葛寒光	76	男	II级	17.3	恶	肝细胞性肝癌	左外叶	130	400	是	否	N	否	1	低蛋白血症补白蛋白	12
2865302 方晓瑗	40	女	II级	17.2	良	肝血管瘤	左外业	60	100	否	否	N	否			4
杨杨	24	女	II级	17.1	良	肝血管平滑肌脂肪瘤	局部	120	1500	否	否	Y	出血			7
李爱林	59	女	I级	17.1	良	血管瘤	局部	50	50	是	否	N	否			3
江菊芳	39	女	I级	16.7	良	血管瘤	局部	45	100	否	否	N	否			5
陆小萍	33	女	II级	16.6	良	肝内胆管结石	左半	550	3000	否	否	N	否			8	是
任光明	44	女	II级	16.6	良	肝内胆管结石	左半	180	200	否	否	N	否			7
王秋芹	63	女	I级	16.2	恶	肝内胆管结石	左半	195	600	否	否	N	否			12
潘英俊	29	女	II级	15.8	恶	转移性肝癌	左外叶	350	600	否	否	Y	暴露困难			7	是
王水根	72	男	II级	15.8	恶	腺癌	左半	440	2000	否	否	N	否			21	是
汤文琴	43	女	II级	15.6	良	肝内胆管结石	左外叶	350	60	否	否	N	否			11	是
吴瑞林	61	男	II级	15.6	恶	肝细胞性肝癌	右半	130	800	否	否	Y	无法达到肿瘤切缘	2	腹腔感染	8
陈木兰	49	女	I级	14.3	良	囊腺瘤	左外叶	290	150	是	否	N	否			4
郑青茶	30	女	I级	20.3	良	肝内胆管结石	左半	185	850	否	否	Y	出血			10	是
胡松法	44	男	I级	22.5	恶	转移性肝癌	局部	165	200	是	否	N	暴露困难
王莉娟	59	女	II级	33.8	良	血管瘤	局部	120	1120	是	否	N				9	是 1.5		5*7
楼元玲	48	女	I级	22.6	良	血管瘤	尾状叶	85	280	否	否	N				4			5*5
寿芝霞	54	女	II级	26.3	恶	肝细胞性肝癌	左半	150	300	否	否	N				9			1*1
林松柳	50	女	II级	20.6	良	肝内胆管结石	左半	108	260	否	否	N				10
朱国英	51	女	I级	29.3	良	血管瘤	局部	60	200	否	否	N				4
余耀东	27	男	I级	20.2	恶	肝细胞性肝癌	局部	95	190	是	否	N				6
邱桂芳	49	女	II级	23	良	肝内胆管结石	左半	175	250	否	是	N				9
韩巨洪	66	男	II级	22.4	恶	肝细胞性肝癌	肝段	78	200	是	否	N				6			4*3
李秀卓	52	男	II级	21.2	恶	肝细胞性肝癌	肝段	96	30	是	否	N	否			5			3*3
韩茶英	56	女	II级	22.3	良	肝内胆管结石	左半	145	200	是	否	N				10
厉平栋	65	男	III级	23.5	良	肝囊肿	肝段	155	800	否	否	N	否
张赛英	42	女	II级	23.2	良	出血性梗死	左外叶	45	30	是	否	N	否			4
张家华	73	男	II级	25.7	恶	肝细胞性肝癌	局部	130	400	否	否	N	否			21
王春仙	63	女	II级	21.9	良	肝内胆管结石	左半	150	200	是	否	N	否			15
张竞	31	女	I级	20.2	良	肝内胆管结石	左外叶	230	400	否	否	N	否			7
尤美兰	48	女	II级	27.3	良	血管瘤	左外叶	100	200	否	否	N				7			5*4
方景初	68	男	II级	23	恶	肝细胞性肝癌	局部	75	100	否	否	N				5			4*3
费娟芬	55	女	II级	23.4	良	血管瘤	左外叶	155	1000	否	否	Y	严重粘连			11	是		6*4
章福良	56	男	II级	35.6	良	肝内胆管结石	左外叶	245	300	是	否	Y	严重粘连	3	全身感染	47
戴桂香	58	女	I级	33.3	良	血管瘤	左外叶	180	2500	是	是	Y	出血			8
